# Supplementary material for: Predictions of the Chinese Forest Frog (Rana chensinensis) Distribution Pattern Under Climate Change up to 2090s
Source: Biology (Basel). 2025 Jun 24;14(7):754. doi: 10.3390/biology14070754 (PMC12292927; doi:10.3390/biology14070754)
Supplement: Supplementary file 1 [file biology-14-00754-s001.zip]

Archive with 1 entries (1 files):
- figure-S.pdf
